# Supplementary material for: Assessing the Role of Lizards as Potential Pollinators of an Insular Plant Community and Its Intraspecific Variation
Source: Animals (Basel). 2023 Mar 22;13(6):1122. doi: 10.3390/ani13061122 (PMC10044671; doi:10.3390/ani13061122)
Supplement: Supplementary file 1 [file animals-13-01122-s001.zip]

Archive with 1 entries (1 files):
- animals-2282503-supplementary.csv
