# Supplementary material for: Assessing the Role of Lizards as Potential Pollinators of an Insular Plant Community and Its Intraspecific Variation
Source: Animals (Basel). 2023 Mar 22;13(6):1122. doi: 10.3390/ani13061122 (PMC10044671; doi:10.3390/ani13061122)
Supplement: Supplementary file 1 [file animals-13-01122-s001.zip › animals-2282503-supplementary.csv]

Date	Site	Time	Plant species	Open flowers	Observed flowers	Species	Group	Interaction type	Interaction rate
24/04/22	S´Espalmador	15:55	Allium subvillosum	150	70				0
25/04/22	Ansiola	18:35	Allium subvillosum	12	12				0
05/05/22	Castillo	18:05	Allium subvillosum	250	250				0
31/05/22	Mat. costera	16:00	Allium subvillosum	16	16				0
31/05/22	Mat. costera	16:10	Allium subvillosum	14	14				0
19/04/22	S´Espalmador	17:00	Anacanthis piramidalis	51	51				0
19/04/22	S´Espalmador	17:20	Anacanthis piramidalis	50	50				0
19/04/22	Dunar	17:26	Anacanthis piramidalis	1	1				0
20/04/22	Pinar	15:34	Anacanthis piramidalis	1	1				0
20/04/22	Pinar	16:00	Anacanthis piramidalis	1	1				0
26/04/22	Santa María	14:40	Anacanthis piramidalis	60	60				0
29/04/22	Jardín botánico	14:00	Asparagus horridus	100	80				0
29/04/2022	Jardín botánico	15:00	Asparagus horridus	100	80	Podarcis lilfordi	Female	Visita legitima	7.5
29/04/22	Jardín botánico	15:10	Asparagus horridus	100	80				0
29/04/22	Jardín botánico	15:20	Asparagus horridus	100	80				0
29/04/22	Jardín botánico	15:30	Asparagus horridus	100	80				0
29/04/22	Jardín botánico	15:40	Asparagus horridus	100	80				0
30/04/22	Sa Platgeta	16:00	Asphodelus aestivus	9	9				0
01/05/22	Serra de ses Figueres	12:10	Asphodelus aestivus	8	8				0
01/05/22	Serra de ses Figueres	12:20	Asphodelus aestivus	8	8				0
02/05/22	Serra de ses Figueres	13:00	Asphodelus aestivus	12	12				0
05/05/22	Castillo	18:10	Asphodelus aestivus	18	18				0
05/05/22	Castillo	18:25	Asphodelus aestivus	32	32				0
15/04/22	Jardín botánico	13:20	Asphodelus fistulosus	19	19				0
16/04/22	S´Espalmador	17:00	Asphodelus fistulosus	17	17				0
16/04/22	S´Espalmador	18:00	Asphodelus fistulosus	31	31				0
16/04/22	S´Espalmador	18:00	Asphodelus fistulosus	11	11				0
19/04/2022	S´Espalmador	16:20	Asphodelus fistulosus	15	15	Podarcis lilfordi	Female	Florivoria	1
30/04/2022	Jardín botánico	13:20	Asphodelus fistulosus	20	20	Podarcis lilfordi	Female	Florivoria	2
20/4/2022	Dunar 2	16:55	Asteriscus aquaticus	9	9				0
01/05/22	L'Imperialet	11:00	Asteriscus aquaticus	18	18				0
02/05/22	Serra de ses Figueres	13:20	Asteriscus aquaticus	2	2				0
18/5/2022	Dunar 2	16:50	Asteriscus aquaticus	21	21				0
19/5/2022	Pinar 1	16:00	Asteriscus aquaticus	35	35				0
16/06/22	Sa Platgeta	9:50	Asteriscus aquaticus	3	3				0
29/04/22	Ansiola	16:48	Astragalus balearicus	120	103				0
29/04/22	Ansiola	16:58	Astragalus balearicus	150	40				0
29/04/22	Ansiola	17:00	Astragalus balearicus	150	40				0
29/04/2022	Ansiola	17:10	Astragalus balearicus	150	40	Podarcis lilfordi	Male	Visita legitima	11.25
29/04/2022	Ansiola	17:10	Astragalus balearicus	150	40	Podarcis lilfordi	Male	Florivoria	3.75
29/04/22	Ansiola	17:20	Astragalus balearicus	150	40				0
29/04/22	Ansiola	17:30	Astragalus balearicus	150	40				0
18/5/2022	Pinar	11:20	Blackstonia sp	5	5				0
18/5/2022	Pinar	11:50	Blackstonia sp	4	4				0
18/5/2022	Pinar	12:10	Blackstonia sp	8	8				0
18/5/2022	Pinar	12:30	Blackstonia sp	2	2				0
18/5/2022	Pinar	13:00	Blackstonia sp	7	7				0
18/5/2022	Pinar	13:10	Blackstonia sp	7	7				0
12/04/2022	Jardín botánico	15:20	Calendula arvensis	11	11	Podarcis lilfordi	Male	Visita legitima	1
30/04/22	Jardín botánico	12:54	Calendula arvensis	35	35				0
30/04/22	Jardín botánico	13:45	Calendula arvensis	20	20				0
30/04/2022	Jardín botánico	15:05	Calendula arvensis	1	1	Podarcis lilfordi	Juvenile	Visita legitima	1
11/04/22	Jardín botánico	13:50	Centranthus calcitrapae	32	32				0
19/04/22	Jardín botánico	15:15	Centranthus calcitrapae	24	24				0
29/04/2022	Jardín botánico	16:02	Centranthus calcitrapae	200	115	Podarcis lilfordi	Juvenile	Visita legitima	2
29/04/2022	Jardín botánico	16:12	Centranthus calcitrapae	200	115	Podarcis lilfordi	Female	Visita legitima	2
30/04/2022	Jardín botánico	13:15	Centranthus calcitrapae	290	290	Podarcis lilfordi	Juvenile	Visita legitima	5
15/04/2022	Coll Roig	13:25	Cistus monspeliensis	57	57	Podarcis lilfordi	Male	Visita legitima	3
15/04/2022	Coll Roig	13:35	Cistus monspeliensis	220	220	Podarcis lilfordi	Juvenile	Visita legitima	1
15/04/2022	Coll Roig	13:55	Cistus monspeliensis	248	131	Podarcis lilfordi	Juvenile	Visita legitima	2
15/04/2022	Coll Roig	14:50	Cistus monspeliensis	200	185	Podarcis lilfordi	Juvenile	Visita legitima	6
15/04/2022	Coll Roig	15:00	Cistus monspeliensis	500	100	Podarcis lilfordi	Female	Visita legitima	10
15/04/2022	Coll Roig		Cistus monspeliensis	220	220	Podarcis lilfordi	Female	Visita legitima	1
15/04/2022	Coll Roig		Cistus monspeliensis	248	131	Podarcis lilfordi	Female	Visita legitima	6
15/04/2022	Coll Roig		Cistus monspeliensis	200	185	Podarcis lilfordi	Female	Visita legitima	4
15/04/2022	Coll Roig		Cistus monspeliensis	220	220	Podarcis lilfordi	Juvenile	Visita legitima	1
15/04/2022	Coll Roig		Cistus monspeliensis	220	220	Podarcis lilfordi	Juvenile	Visita legitima	2
26/04/2022	Yacimiento metrópolis	12:45	Cistus monspeliensis	111	102	Podarcis lilfordi	Female	Visita legitima	1
19/04/22	Refugio	18:40	Convolvulus althaeoides	2	2				0
19/04/22	Refugio	18:50	Convolvulus althaeoides	2	2				0
27/04/22	Refugio	15:40	Convolvulus althaeoides	5	3				0
27/04/22	Refugio	15:50	Convolvulus althaeoides	5	3				0
16/06/22	Refugio	8:35	Convolvulus althaeoides	2	2				0
16/06/22	Refugio	8:45	Convolvulus althaeoides	2	2				0
19/04/22	Más allá del jardín	15:30	Cynoglossum creticum	77	77				0
19/04/22	Más allá del jardín	15:40	Cynoglossum creticum	2	2				0
16/04/2022	Morro d'en Tia	10:40	Daucus carota majoricum	5200	5200	Podarcis lilfordi	Juvenile	Visita legitima	12
16/04/2022	Morro d'en Tia	12:45	Daucus carota majoricum	33	5	Podarcis lilfordi	Female	Visita legitima	105.6
16/04/2022	Morro d'en Tia	13:00	Daucus carota majoricum	68000	68000	Podarcis lilfordi	Male	Visita legitima	106
16/04/2022	Morro d'en Tia		Daucus carota majoricum	33	5	Podarcis lilfordi	Female	Visita legitima	165
16/04/2022	Morro d'en Tia		Daucus carota majoricum	33	5	Podarcis lilfordi	Juvenile	Visita legitima	13.2
16/04/2022	Morro d'en Tia		Daucus carota majoricum	68000	68000	Podarcis lilfordi	Male	Visita legitima	8
24/04/22	Sa Platgeta	17:30	Daucus carota majoricum	3500	3500				0
17/05/22	Dunas Espalmador	13:50	Daucus carota majoricum	44000	44000				0
30/04/2022	Sa Platgeta	15:25	Echium parviflorum	21	21	Podarcis lilfordi	Male	Visita legitima	1
30/04/22	Sa Platgeta	17:30	Echium parviflorum	2	2				0
29/04/2022	Santa María	14:05	Elichrysum stoechas	1275	1275	Podarcis lilfordi	Female	Florivoria	2
02/05/22	Santa María	13:45	Elichrysum stoechas	1275	1275				0
02/05/22	Santa María	13:50	Elichrysum stoechas	200	200				0
02/05/2022	Santa María	14:05	Elichrysum stoechas	3825	3825	Podarcis lilfordi	Female	Florivoria	2
05/05/22	Santa María	13:50	Elichrysum stoechas	200	200				0
05/05/22	Puerto	14:20	Elichrysum stoechas	405	405				0
12/04/2022	Jardín botánico	12:55	Erodium malacoides	13	13	Podarcis lilfordi	Juvenile	Visita legitima	1
22/04/22	Sa Platgeta	11:30	Erodium malacoides	13	13				0
25/04/22	Sa Platgeta	12:00	Erodium malacoides	150	46				0
27/04/22	Santa María	14:16	Erodium malacoides	3	3				0
29/04/22	Metrópolis	12:10	Erodium malacoides	13	13				0
29/04/2022	Jardín botánico	14:00	Erodium malacoides	1	1	Podarcis lilfordi	Male	Florivoria	1
10/04/2022	Jardín botánico	11:30	Euphorbia dendroides	5000	1000	Podarcis lilfordi	Juvenile	Visita legitima	35
10/04/2022	Jardín botánico		Euphorbia dendroides	5000	1000	Podarcis lilfordi	Juvenile	Visita legitima	15
10/04/2022	Jardín botánico		Euphorbia dendroides	5000	1000	Podarcis lilfordi	Juvenile	Visita legitima	10
11/04/2022	Jardín botánico	12:00	Euphorbia dendroides	5000	100	Podarcis lilfordi	Female	Visita legitima	150
16/04/22	S´Espalmador	17:00	Euphorbia dendroides	230	230				0
19/04/2022	Pinar	15:37	Euphorbia dendroides	5	5	Podarcis lilfordi	Juvenile	Visita legitima	1
24/04/22	Sa Platgeta	18:24	Euphorbia dendroides	636	408				0
26/04/22	Santa María	12:30	Euphorbia dendroides	280	280				0
12/04/2022	Jardín botánico	14:10	Euphorbia segetalis	59	59	Podarcis lilfordi	Female	Visita legitima	3
15/04/2022	Jardín botánico	13:20	Euphorbia segetalis	66	66	Podarcis lilfordi	Male	Visita legitima	4
22/04/2022	Sa Platgeta	13:45	Euphorbia segetalis	300	300	Podarcis lilfordi	Juvenile	Visita legitima	3
25/04/2022	Sa Platgeta	12:00	Euphorbia segetalis	300	250	Podarcis lilfordi	Juvenile	Visita legitima	4.8
29/04/22	Metrópolis	12:30	Euphorbia segetalis	30	30				0
30/04/2022	Jardín botánico	12:54	Euphorbia segetalis	26	26	Podarcis lilfordi	Juvenile	Visita legitima	16
11/04/22	Jardín botánico	13:40	Fagonia cretica	64	56				0
30/04/22	Jardín botánico	13:45	Fagonia cretica	19	19				0
30/04/22	Jardín botánico	14:00	Fagonia cretica	12	12				0
26/04/22	Santa María	14:05	Fumana ericoides	4	4				0
26/04/22	Santa María	14:40	Fumana ericoides	2	2				0
26/04/22	Santa María	17:30	Fumana ericoides	23	23				0
01/05/2022	L'imperialet	9:40	Fumana ericoides	60	47	Podarcis lilfordi	Juvenile	Visita legitima	1
01/05/2022	L'imperialet	9:50	Fumana ericoides	60	10	Podarcis lilfordi	Male	Visita legitima	6
01/05/22	Santa María	17:40	Fumana ericoides	9	9				0
10/04/2022	Jardín botánico	10:40	Geranium molle	6	6	Podarcis lilfordi	Juvenile	Visita legitima	1
11/04/2022	Jardín botánico	12:40	Geranium molle	100	100	Podarcis lilfordi	Juvenile	Visita legitima	1
12/04/22	Jardín botánico	13:50	Geranium molle	14	9				0
12/04/22	Jardín botánico	14:00	Geranium molle	80	42				0
12/04/22	Jardín botánico	14:10	Geranium molle	8	8				0
12/04/22	Jardín botánico	14:20	Geranium molle	14	7				0
16/04/22	Morro d'en Tia	17:00	Gladiolus italicus	2	2				0
24/04/22	S'Espalmador	15:40	Gladiolus italicus	2	2				0
24/04/22	S'Espalmador	15:50	Gladiolus italicus	3	3				0
28/04/22	Camino Ganduf	13:15	Gladiolus italicus	2	2				0
29/04/22	Coll Roig	17:12	Gladiolus italicus	3	3				0
03/05/22	Morro d'en Tia	17:00	Gladiolus italicus	3	3				0
12/04/22	Jardín botánico	13:00	Helicodiceros muscivorus	2	2				0
19/04/22	Jardín botánico	15:49	Helicodiceros muscivorus	1	1				0
19/04/22	Jardín botánico	16:02	Helicodiceros muscivorus	1	1				0
19/04/22	Jardín botánico	16:15	Helicodiceros muscivorus	1	1				0
19/04/22	Jardín botánico	16:29	Helicodiceros muscivorus	1	1				0
19/04/22	Jardín botánico	16:42	Helicodiceros muscivorus	1	1				0
27/04/22	Santa María	14:00	Kaquile maritima	285	285				0
27/04/22	Santa María	15:10	Kaquile maritima	285	285				0
27/04/22	Santa María	15:15	Kaquile maritima	285	285				0
27/04/22	Santa María	15:20	Kaquile maritima	285	285				0
02/06/2022	Santa María	16:37	Kaquile maritima	20	20	Podarcis lilfordi	Male	Florivoria	3
19/04/22	S´Espalmador	17:15	Lathyrus clymenum	6	6				0
27/04/22	Santa María	14:16	Lathyrus clymenum	1	1				0
02/05/22	Santa María	13:30	Lathyrus clymenum	6	6				0
05/04/2022	Sa Platgeta	13:14	Lavatera arborea	6	6	Podarcis lilfordi	Female	Visita legitima	2
08/04/2022	Sa Platgeta		Lavatera arborea	6	6	Podarcis lilfordi	Female	Visita legitima	2
08/04/2022	Sa Platgeta		Lavatera arborea	6	6	Podarcis lilfordi	Juvenile	Visita legitima	2
10/04/22	Jardín botánico	12:30	Lavatera arborea	96	68				0
11/04/2022	Sa Platgeta	12:22	Lavatera arborea	65	41	Podarcis lilfordi	Juvenile	Visita legitima	8
11/04/2022	Sa Platgeta		Lavatera arborea	65	41	Podarcis lilfordi	Juvenile	Visita legitima	10
11/04/2022	Sa Platgeta		Lavatera arborea	65	41	Podarcis lilfordi	Juvenile	Visita legitima	8
14/04/22	Sa Platgeta	16:35	Lavatera cretica	6	6				0
15/04/2022	Jardín botánico	12:50	Lavatera cretica	2	2	Podarcis lilfordi	Male	Florivoria	1
22/04/22	Sa Platgeta	12:15	Lavatera cretica	15	15				0
24/04/22	Sa Platgeta	17:30	Lavatera cretica	5	5				0
30/04/2022	Jardín botánico	12:54	Lavatera cretica	2	2	Podarcis lilfordi	Male	Visita legitima	2
01/05/2022	Jardín botánico	15:40	Lavatera cretica	11	11	Podarcis lilfordi	Male	Visita legitima	3
01/05/2022	Jardín botánico	15:40	Lavatera cretica	11	11	Podarcis lilfordi	Male	Florivoria	1
26/04/2022	Santa María	13:05	Linum sp.	9	9	Podarcis lilfordi	Female	Visita legitima	3
26/04/2022	Santa María	13:05	Linum sp.	9	9	Podarcis lilfordi	Female	Florivoria	1
26/04/2022	Santa María	13:20	Linum sp.	11	11	Podarcis lilfordi	Juvenile	Florivoria	1
26/04/22	Santa María	13:32	Linum sp.	7	7				0
26/04/22	Santa María	13:35	Linum sp.	13	13				0
26/04/2022	Santa María	14:05	Linum sp.	14	14	Podarcis lilfordi	Male	Florivoria	1
27/04/22	Santa María	14:02	Linum sp.	13	13				0
12/04/2022	Jardín botánico	14:25	Lobularia maritima	6000	6000	Podarcis lilfordi	Juvenile	Visita legitima	50
12/04/2022	Jardín botánico		Lobularia maritima	6000	6000	Podarcis lilfordi	Juvenile	Visita legitima	150
14/04/2022	Sa Platgeta	17:00	Lobularia maritima	3800	3800	Podarcis lilfordi	Juvenile	Visita legitima	100
24/04/22	S´Espalmador	11:17	Lobularia maritima	600	600				0
19/04/22	Jardín botánico	15:00	Lomelosia cretica	690	690				0
19/04/22	Jardín botánico	15:20	Lomelosia cretica	82	35				0
29/04/2022	Jardín botánico	14:30	Lomelosia cretica	1100	1100	Podarcis lilfordi	Female	Visita legitima	9
30/04/2022	Jardín botánico	13:15	Lomelosia cretica	225	225	Podarcis lilfordi	Female	Visita legitima	3
01/05/2022	Jardín botánico	15:30	Lomelosia cretica	680	680	Podarcis lilfordi	Female	Florivoria	17
25/04/22	Ansiola	18:05	Lonythera implexa	13	13				0
25/04/22	Ansiola	18:20	Lonythera implexa	21	21				0
11/04/22	Jardín botánico	12:40	Lysimachia arvensis	54	54				0
12/04/22	Jardín botánico	13:50	Lysimachia arvensis	60	17				0
19/04/22	Jardín botánico	15:15	Lysimachia arvensis	13	13				0
29/04/2022	Jardín botánico	14:00	Lysimachia arvensis	3	3	Podarcis lilfordi	Male	Visita legitima	1
30/04/22	Jardín botánico	12:54	Lysimachia arvensis	10	10				0
01/05/2022	Jardín botánico	15:30	Lysimachia arvensis	22	22	Podarcis lilfordi	Female	Visita legitima	1
14/04/2022	Sa Platgeta	16:05	Medicago littoralis	70	23	Podarcis lilfordi	Male	Florivoria	3
22/04/22	Na Bella Miranda	14:20	Melilotus sp.	2500	2500				0
25/04/22	Ansiola	17:00	Melilotus sp.	24000	24000				0
25/04/2022	Ansiola	18:10	Melilotus sp.	15000	15000	Podarcis lilfordi	Female	Florivoria	1
29/04/22	Ansiola	17:40	Melilotus sp.	10000	10000				0
29/04/2022	Ansiola	18:30	Melilotus sp.	3000	3000	Podarcis lilfordi	Female	Florivoria	1
02/05/2022	Santa María	14:20	Melilotus sp.	1300	1300	Podarcis lilfordi	Male	Florivoria	2
02/05/22	Morro d'en Tia	18:00	Ononis implexa	500	230				0
03/05/22	Morro d'en Tia	18:10	Ononis implexa	500	230				0
03/05/22	Morro d'en Tia	18:20	Ononis implexa	500	230				0
03/05/22	Morro d'en Tia	18:30	Ononis implexa	500	230				0
03/05/22	Morro d'en Tia	18:40	Ononis implexa	500	230				0
03/05/22	Morro d'en Tia	18:50	Ononis implexa	500	230				0
26/04/22	Santa María	13:32	Ononis reclinata	2	2				0
26/04/22	Santa María	13:35	Ononis reclinata	3	3				0
26/04/22	Santa María	13:55	Ononis reclinata	9	9				0
12/04/22	Jardín botánico	13:50	Oxalis pes-caprae (eei)	11	11				0
29/04/22	Metrópolis	12:20	Oxalis pes-caprae (eei)	25	25				0
29/04/22	Metrópolis	12:30	Oxalis pes-caprae (eei)	140	140				0
29/04/22	Metrópolis	12:30	Pallenis spinosa	5	5				0
30/04/22	Sa Platgeta	17:30	Pallenis spinosa	8	8				0
29/04/22	Metrópolis	12:30	Papaver somniferum	2	2				0
29/04/22	Metrópolis	12:40	Papaver somniferum	2	2				0
29/04/22	Metrópolis	12:50	Papaver somniferum	2	2				0
29/04/22	Metrópolis	13:00	Papaver somniferum	2	2				0
29/04/22	Metrópolis	13:10	Papaver somniferum	2	2				0
01/05/2022	Jardín botánico	16:10	Papaver somniferum	1	1	Podarcis lilfordi	Female	Florivoria	1
02/05/2022	Sa Platgeta	14:50	Paronychia capitata	1000	1000	Podarcis lilfordi	Female	Visita legitima	20
02/05/2022	Sa Platgeta	15:00	Paronychia capitata	40	40	Podarcis lilfordi	Male	Visita legitima	6
05/05/22	Sa Platgeta	13:20	Paronychia capitata	2000	2000				0
05/05/2022	Sa Platgeta	13:30	Paronychia capitata	30	30	Podarcis lilfordi	Female	Visita legitima	3
05/05/2022	Sa Platgeta	14:00	Paronychia capitata	100	100	Podarcis lilfordi	Male	Visita legitima	4
05/05/22	Sa Platgeta	14:10	Paronychia capitata	1000	1000				0
05/05/2022	Sa Platgeta		Paronychia capitata	100	100	Podarcis lilfordi	Female	Visita legitima	10
29/04/2022	Yacimiento metrópolis	12:30	Plumbago (identificar)	275	275	Podarcis lilfordi	Female	Visita legitima	1
30/04/22	Sa Platgeta	17:30	Plumbago (identificar)	100	100				0
14/04/22	Sa Platgeta	16:05	Reichardia tingitana	2	2				0
14/04/22	Sa Platgeta	16:35	Reichardia tingitana	4	4				0
27/04/22	Jardín botánico	12:29	Rhamnus	1	1				0
27/04/22	Jardín botánico	12:39	Rhamnus	1	1				0
29/04/2022	Jardín botánico	14:30	Rhamnus	40	26	Podarcis lilfordi	Male	Visita legitima	2
30/04/22	Jardín botánico	13:45	Rhamnus	8	8				0
30/04/2022	Jardín botánico		Rhamnus	40	26	Podarcis lilfordi	Juvenile	Visita legitima	5
30/04/2022	Jardín botánico		Rhamnus	40	26	Podarcis lilfordi	Male	Visita legitima	6
12/04/2022	Jardín botánico	14:30	Rosmarinus officinalis	6	2	Podarcis lilfordi	Juvenile	Visita legitima	3
12/04/2022	Jardín botánico		Rosmarinus officinalis	6	2	Podarcis lilfordi	Female	Visita legitima	3
25/04/22	Ansiola	17:10	Rosmarinus officinalis	3	3				0
25/04/22	Ansiola	17:20	Rosmarinus officinalis	150	86				0
25/04/2022	Ansiola	18:05	Rosmarinus officinalis	160	160	Podarcis lilfordi	Juvenile	Visita legitima	3
25/04/2022	Ansiola		Rosmarinus officinalis	160	160	Podarcis lilfordi	Male	Visita legitima	1
19/4/2022	Pinar	14:08	Rubia peregrina	38	30				0
19/4/2022	Pinar	14:20	Rubia peregrina	11	10				0
01/05/2022	Jardín botánico	15:40	Rubia peregrina	7	7	Podarcis lilfordi	Juvenile	Florivoria	13
19/04/2022	S´Espalmador	14:00	Scorpiurus sulcatus	5	5	Podarcis lilfordi	Male	Florivoria	1
19/04/2022	S´Espalmador	14:20	Scorpiurus sulcatus	32	32	Podarcis lilfordi	Juvenile	Visita legitima	1
19/04/2022	S´Espalmador	16:45	Scorpiurus sulcatus	180	180	Podarcis lilfordi	Juvenile	Visita legitima	4
19/04/2022	S´Espalmador	16:45	Scorpiurus sulcatus	180	180	Podarcis lilfordi	Juvenile	Florivoria	1
19/04/2022	S´Espalmador		Scorpiurus sulcatus	180	180	Podarcis lilfordi	Female	Florivoria	4
19/04/2022	Pinar		Scorpiurus sulcatus	70	70	Podarcis lilfordi	Male	Florivoria	1
25/04/22	Sa Platgeta	11:45	Scorpiurus sulcatus	200	25				0
26/04/22	Santa María	12:45	Scorpiurus sulcatus	3	3				0
29/04/22	Ansiola	18:40	Silene secundiflora	1	1				0
12/04/2022	Jardín botánico	15:10	Silene vulgaris	76	76	Podarcis lilfordi	Female	Visita legitima	2
30/04/22	Jardín botánico	12:54	Silene vulgaris	80	22				0
	Jardín botánico	16:02	Silene vulgaris	8	8				0
	Jardín botánico	16:15	Silene vulgaris	8	8				0
	Jardín botánico	16:29	Silene vulgaris	8	8				0
	Jardín botánico	16:42	Silene vulgaris	8	8				0
14/04/22	Sa Platgeta	16:05	Silybum marianum	4	4				0
19/04/22	Más allá del jardín	15:30	Silybum marianum	300	35				0
19/04/22	Más allá del jardín	15:40	Silybum marianum	250	15				0
25/04/2022	Sa Platgeta	12:00	Sinapis arvensis	29	29	Podarcis lilfordi	Juvenile	Florivoria	1
22/04/22	Sa Platgeta	12:15	Sonchus tenerrimus	12	12				0
25/04/2022	Sa Platgeta	12:00	Sonchus tenerrimus	1	1	Podarcis lilfordi	Juvenile	Visita legitima	1
25/04/22	Sa Platgeta	12:29	Sonchus tenerrimus	42	42				0
29/04/22	Metrópolis	12:30	Sonchus tenerrimus	3	3				0
30/04/2022	Jardín botánico	12:54	Sonchus tenerrimus	2	2	Podarcis lilfordi	Male	Florivoria	2
05/05/22	Sa Platgeta	14:25	Sonchus tenerrimus	7	7				0
24/04/22	S´Espalmador	11:25	Teucrium capitatum majoricum	55	55				0
26/04/22	Santa María	13:00	Teucrium capitatum majoricum	130	130				0
26/04/22	Santa María	13:10	Teucrium capitatum majoricum	73	73				0
27/04/22	Santa María	16:08	Teucrium capitatum majoricum	2016	2016				0
27/04/22	Santa María	16:20	Teucrium capitatum majoricum	560	560				0
01/05/22	L'Imperialet	10:00	Teucrium capitatum majoricum	77	77				0
26/04/22	Santa María	13:35	Trifolium campestre	2	2				0
26/04/22	Santa María	13:55	Trifolium campestre	150	150				0
16/04/22	S´Espalmador	16:30	Vicia pseudocracca	240	240				0
19/04/22	S´Espalmador	16:10	Vicia pseudocracca	340	340				0
19/04/22	S´Espalmador	17:30	Vicia pseudocracca	16	16				0
26/04/22	Santa María	13:35	Vicia pseudocracca	3	3				0
27/04/22	Santa María	14:16	Vicia pseudocracca	6	6				0
29/04/22	Ansiola	18:20	Vicia pseudocracca	22	22				0
